# Supplementary material for: Genes Participating in the Ensheathment of Neurons Are Affected by Postnatal Stress and Maternal Immune Activation in the Pituitary Gland
Source: Genes (Basel). 2023 Apr 28;14(5):1007. doi: 10.3390/genes14051007 (PMC10218591; doi:10.3390/genes14051007)
Supplement: Supplementary file 1 [file genes-14-01007-s001.zip]

Archive with 1 entries (1 files):
- PituD22_SupplementalTables_Apr232023.pdf
